# Supplementary material for: Novel approach to continuous adventitious respiratory sound analysis for the assessment of bronchodilator response
Source: PLoS One. 2017 Feb 8;12(2):e0171455. doi: 10.1371/journal.pone.0171455 (PMC5298277; doi:10.1371/journal.pone.0171455)
Supplement: S1 File — Anthropometric and spirometry data of the study subjects (sheet 1). Analysis of the number of CAS of the study subjects in the total flow range (sheet 2). Analysis of the number of CAS of the study subjects in the flow quartiles Q1-Q4 (sheet 3). (XLSX) [file pone.0171455.s001.xlsx]

## Sheet: Anthropometric-spirometry data
	Subject	Gender	Age	Height (m)	BMI (kg/m2)	FEV1 (% of predicted)	ΔFEV1 (% from baseline)	ΔFEV1 (% of predicted)	FVC (% of predicted)	ΔFVC (% from baseline)	FEV1/FVC pre-BD (%)	FEV1/FVC post-BD (%)
	Control	Male	60	1.73	27.73	97	-2	-2	83	-4	86	87
	Control	Male	47	1.81	23.5	88	2	2	104	-4	66	70
	Control	Male	26	1.86	26.3	91	1	1	95	-3	78	81
	Control	Female	31	1.6	20.7	103	3	3	104	-2	80	85
	Control	Female	26	1.74	19.82	98	1	1	97	0	83	83
	BDR-	Female	65	1.57	25.15	64	6	4	70	2	69	72
	BDR-	Male	63	1.65	27.55	72	12	8	69	18	78	74
	BDR-	Female	34	1.68	21.26	68	9	6	72	6	77	79
	BDR-	Male	19	1.85	19.28	59	6	4	79	2	63	66
	BDR-	Male	23	1.71	21.89	80	8	6	89	0	75	81
	BDR-	Female	53	1.67	36.93	74	7	5	90	4	64	66
	BDR-	Female	47	1.71	22.57	78	12	9	105	11	59	59
	BDR-	Female	57	1.64	23.05	72	12	9	73	2	74	82
	BDR-	Male	65	1.62	33.15	73	6	5	64	3	82	84
	BDR-	Female	72	1.6	33.2	62	12	8	65	10	69	71
	BDR-	Female	58	1.53	28.19	53	6	3	65	8	61	60
	BDR-	Female	46	1.69	19.96	78	8	7	82	-1	76	83
	BDR-	Male	38	1.79	26.53	71	0	0	88	1	62	62
	BDR+	Male	67	1.55	27.89	51	25	13	61	18	62	66
	BDR+	Male	64	1.66	26.13	45	51	23	62	38	53	58
	BDR+	Female	42	1.62	24.01	40	123	49	62	56	51	73
	BDR+	Female	35	1.5	22.22	69	20	14	92	7	63	70
	BDR+	Female	34	1.54	19.4	53	49	26	77	21	55	68
	BDR+	Female	31	1.64	19.71	62	30	19	76	12	67	79
	BDR+	Male	68	1.67	21.87	41	41	17	58	29	51	55

## Sheet: Number of CAS Total
	Subject	Analyzed channel	#Respiratory cyclesInsPre-BD	#CAS componentsInsPre-BD	#CASInsPre-BD (%)	#Respiratory cyclesInsPost-BD	#CAS componentsInsPost-BD	#CASInsPost-BD (%)	ΔCASIns (%)	#Respiratory cyclesExpPre-BD	#CAS componentsExpPre-BD	#CASExpPre-BD (%)	#Respiratory cyclesExpPost-BD	#CAS componentsExpPost-BD	#CASExpPost-BD (%)	ΔCASExp (%)	#CASGlobPre-BD (%)	#CASGlobPost-BD (%)	ΔCASGlob (%)	nΔCASGlob (%)
	Control	Lower right	71	0	0	72	0	0	0	71	0	0	72	2	2.77778	2.77778	0	2.77778	2.77778	Inf.
	Control	Upper right	73	0	0	73	1	1.36986	1.36986	73	0	0	73	1	1.36986	1.36986	0	1.36986	1.36986	Inf.
	Control	Lower left	75	1	1.33333	75	0	0	1.33333	75	0	0	75	0	0	0	1.33333	0	1.33333	100
	Control	Upper right	74	1	1.35135	74	0	0	1.35135	74	1	1.35135	74	0	0	1.35135	1.35135	0	1.35135	100
	Control	Upper left	72	2	2.77778	72	0	0	2.77778	72	0	0	72	0	0	0	2.77778	0	2.77778	100
	BDR-	Lower left	52	18	34.6154	60	18	30	4.61538	52	0	0	60	0	0	0	34.6154	30	4.61538	13.3333
	BDR-	Lower left	79	23	29.1139	76	0	0	29.1139	79	4	5.06329	76	0	0	5.06329	29.1139	0	29.1139	100
	BDR-	Lower left	69	33	47.8261	67	2	2.98507	44.841	69	41	59.4203	67	1	1.49254	57.9278	59.4203	1.49254	57.9278	97.4882
	BDR-	Lower right	59	15	25.4237	55	7	12.7273	12.6965	59	1	1.69492	55	2	3.63636	1.94145	25.4237	12.7273	12.6965	49.9394
	BDR-	Lower left	69	6	8.69565	74	1	1.35135	7.3443	69	0	0	74	0	0	0	8.69565	1.35135	7.3443	84.4595
	BDR-	Upper left	56	11	19.6429	61	0	0	19.6429	56	16	28.5714	61	0	0	28.5714	28.5714	0	28.5714	100
	BDR-	Upper right	64	3	4.6875	59	0	0	4.6875	64	3	4.6875	59	11	18.6441	13.9566	4.6875	18.6441	13.9566	297.74
	BDR-	Upper left	52	17	32.6923	54	9	16.6667	16.0256	52	0	0	54	0	0	0	32.6923	16.6667	16.0256	49.0196
	BDR-	Upper left	58	0	0	58	0	0	0	58	1	1.72414	58	0	0	1.72414	1.72414	0	1.72414	100
	BDR-	Lower right	65	13	20	54	4	7.40741	12.5926	65	0	0	54	1	1.85185	1.85185	20	7.40741	12.5926	62.963
	BDR-	Upper right	70	14	20	68	7	10.2941	9.70588	70	2	2.85714	68	0	0	2.85714	20	10.2941	9.70588	48.5294
	BDR-	Upper left	62	8	12.9032	57	20	35.0877	22.1845	62	1	1.6129	57	5	8.77193	7.15903	12.9032	35.0877	22.1845	171.93
	BDR-	Upper right	74	53	71.6216	73	3	4.10959	67.512	74	6	8.10811	73	1	1.36986	6.73825	71.6216	4.10959	67.512	94.2621
	BDR+	Lower right	58	27	46.5517	60	0	0	46.5517	58	10	17.2414	60	5	8.33333	8.90805	46.5517	0	46.5517	100
	BDR+	Upper left	72	0	0	71	0	0	0	72	8	11.1111	71	3	4.22535	6.88576	11.1111	4.22535	6.88576	61.9718
	BDR+	Lower left	72	27	37.5	72	1	1.38889	36.1111	72	4	5.55556	72	0	0	5.55556	37.5	1.38889	36.1111	96.2963
	BDR+	Upper left	73	3	4.10959	72	0	0	4.10959	73	1	1.36986	72	1	1.38889	0.0190259	4.10959	0	4.10959	100
	BDR+	Upper left	75	5	6.66667	75	0	0	6.66667	75	0	0	75	2	2.66667	2.66667	6.66667	0	6.66667	100
	BDR+	Lower left	74	12	16.2162	74	0	0	16.2162	74	0	0	74	0	0	0	16.2162	0	16.2162	100
	BDR+	Lower left	63	1	1.5873	69	1	1.44928	0.138026	63	0	0	69	0	0	0	1.5873	1.44928	0.138026	8.69565

## Sheet: Number of CAS Q1-Q4
	Subject	Analyzed channel	Q1		Q2		Q3		Q4
			#CASGlobPre-BD (%)	#CASGlobPost-BD (%)	#CASGlobPre-BD (%)	#CASGlobPost-BD (%)	#CASGlobPre-BD (%)	#CASGlobPost-BD (%)	#CASGlobPre-BD (%)	#CASGlobPost-BD (%)
	Control	Lower right	0	2.5	0	0	0	10	0	0
	Control	Upper right	0	4.16667	0	0	0	0	0	0
	Control	Lower left	4	0	0	0	0	0	0	0
	Control	Upper right	4.34783	0	0	0	0	0	0	0
	Control	Upper left	0	0	0	0	0	0	33.3333	0
	BDR-	Lower left	0	3.44828	18.1818	13.3333	83.3333	91.6667	85.7143	100
	BDR-	Lower left	0	0	10.5263	0	82.3529	0	83.3333	0
	BDR-	Lower left	50	0	66.6667	0	57.1429	0	100	12.5
	BDR-	Lower right	0	0	18.75	0	20	0	76.9231	36.8421
	BDR-	Lower left	0	0	0	0	26.6667	0	40	9.09091
	BDR-	Upper left	0	0	4.16667	0	42.8571	0	69.2308	0
	BDR-	Upper right	0	0	0	0	12.5	14.2857	11.1111	55.5556
	BDR-	Upper left	0	0	4.54545	0	62.5	40	85.7143	33.3333
	BDR-	Upper left	0	0	3.84615	0	0	0	0	0
	BDR-	Lower right	0	0	0	0	33.3333	25	80	12.5
	BDR-	Upper right	28.5714	0	12	15.7895	21.4286	18.1818	20	0
	BDR-	Upper left	0	4	8.33333	28.5714	33.3333	64.2857	21.4286	72.7273
	BDR-	Upper right	44	5.55556	73.0769	3.22581	100	4.34783	100	0
	BDR+	Lower right	0	0	35.2941	0	81.8182	0	92.3077	0
	BDR+	Upper left	0	0	4.54545	0	33.3333	66.6667	100	100
	BDR+	Lower left	4	0	47.8261	0	57.1429	8.33333	70	0
	BDR+	Upper left	6.66667	0	0	0	0	0	66.6667	0
	BDR+	Upper left	4.34783	0	6.45161	0	6.66667	0	16.6667	0
	BDR+	Lower left	0	0	5	0	50	0	75	0
	BDR+	Lower left	4.34783	0	0	4.16667	0	0	0	0
